# Supplementary material for: Chemical Constituents of the Mushroom Dictyophora indusiata and Their Anti-Inflammatory Activities
Source: Molecules. 2023 Mar 18;28(6):2760. doi: 10.3390/molecules28062760 (PMC10052543; doi:10.3390/molecules28062760)
Supplement: Supplementary file 1 [file molecules-28-02760-s001.zip]

Archive with 1 entries (1 files):
- molecules-2270402-supplementary.pdf
